# Supplementary material for: Perivascular adipocyte size is related to the lipid profile and inflammatory changes in a healthy population
Source: Adipocyte. 2025 May 23;14(1):2499500. doi: 10.1080/21623945.2025.2499500 (PMC12118406; doi:10.1080/21623945.2025.2499500)
Supplement: Supplemental Material [file KADI_A_2499500_SM7945.zip]

Archive with 2 entries (2 files):
- Alt text for Supplementary material.docx
- Supplement_Adip_stat_corr_final_rpc_3_CLEAN doc.docx
